# Supplementary material for: Circulating Malondialdehyde Concentrations in Obstructive Sleep Apnea (OSA): A Systematic Review and Meta-Analysis with Meta-Regression
Source: Antioxidants (Basel). 2021 Jun 29;10(7):1053. doi: 10.3390/antiox10071053 (PMC8300833; doi:10.3390/antiox10071053)
Supplement: Supplementary file 1 [file antioxidants-10-01053-s001.zip]

Archive with 1 entries (1 files):
- antioxidants-1218857-supplementary.pdf
